# Supplementary material for: Multiple genetic loci influence vaccine-induced protection against Mycobacterium tuberculosis in genetically diverse mice
Source: PLoS Pathog. 2024 Mar 7;20(3):e1012069. doi: 10.1371/journal.ppat.1012069 (PMC10950258; doi:10.1371/journal.ppat.1012069)
Supplement: S1 Table — Data from eight complex traits related to outcomes after BCG-vaccination/M.tb. challenge were incorporated into QTL mapping studies. A panel of 37 cytokines and chemokines were quantified in lung homogenates after M.tb. challenge from a subset of 300 BCG-vaccinated DO mice, and these data were used for QTL mapping. (XLSX) [file ppat.1012069.s005.xlsx]

## Sheet: Sheet1
Supplementary Table 1. Complex infection traits and cytokines used for QTL mapping
Complex Infection Traits			Cytokines
Lung Mtb CFU	body weight		IFNγ	IL-1α	IL-1β	IL-2	IL-3	IL-4
Spleen Mtb	weight loss		IL-5	IL-6	IL-7	IL-9	IL-10	IL-12p40
Lung : spleen CFU ratio	Survival		IL-12p70	IL-13	IL-15	IL-17	Eotaxin	Esm1
Lung inflammation	Time to death		Gzmk	G-CSF	GM-CSF	MIG (CXCL9)	IP-10 (CXCL10)	KC (CXCL1)
			LIF	LIX	MCP-1	M-CSF	MIG	MIP-1α
			MIP-1B	MIP-2	RANTES	S100A8	TNFα	VEGF
			VCAM
