# Supplementary material for: Multiple genetic loci influence vaccine-induced protection against Mycobacterium tuberculosis in genetically diverse mice
Source: PLoS Pathog. 2024 Mar 7;20(3):e1012069. doi: 10.1371/journal.ppat.1012069 (PMC10950258; doi:10.1371/journal.ppat.1012069)
Supplement: S2 Table — Combined complex traits and lung cytokine data were subjected to Pearson correlation analyses. The correlation coefficients (r) and p values (p) for each combination are provided. (XLSX) [file ppat.1012069.s006.xlsx]

## Sheet: corrmatrix-r
Supplemental Table 2: Correlation Matrix, Pearson r coefficients
	Lung.CFU	SPL.CFU	LS.CFU.Ratio	BW.euth	Peak.BW	LU.Infl	WT.loss	VCAM	S100A8	ESM1	Eotaxin_CCL11	GCSF	GMCSF	IFNg	IL.1a	IL.1b	IL.2	IL.3	IL.4	IL.5	IL.6	IL.7	IL.9	IL.10	IL.12p40	IL.12p70	IL.13	IL.15	IL.17	IP.10_CXCL10	KC_CXCL1	LIF	LIX_CXCL5	MCP.1	M.CSF	MIG_CXCL9	MIP.1a	MIP.1B	MIP.2	RANTES_CCL5	TNFa	VEGF
Lung CFU	1	0.509932	0.461728	-0.214856	-0.102057	-0.450427	0.395808	0.310027	0.150416	-0.284875	0.360935	0.49775	0.35635	0.607515	0.585775	0.608862	-0.281053	0.159203	-0.135699	0.0359864	0.577003	-0.011862	-0.466732	-0.187425	-0.408734	0.106835	0.158579	0.0333098	0.405948	0.598157	0.637137	0.660937	0.0842254	0.677317	0.496143	0.602804	0.623291	0.72876	0.459891	0.547357	0.707282	0.299281
SPL CFU	0.509932	1	-0.499319	0.0382254	0.0928251	-0.142954	0.185252	0.272441	0.0876371	-0.167116	0.0631836	0.234929	0.0190705	0.174546	0.261969	0.258828	-0.229548	0.0829542	-0.108733	0.0176001	0.195288	-0.11835	-0.264428	-0.163746	-0.372496	-0.0158627	0.0667877	-0.174805	0.116078	0.228532	0.293868	0.28767	-0.0312685	0.322501	0.212643	0.388263	0.298687	0.3514	0.331225	0.237591	0.307544	0.0534821
LS CFU Ratio	0.461728	-0.499319	1	-0.243477	-0.19494	-0.317324	0.185061	0.0376122	0.0782499	-0.142744	0.320219	0.28043	0.322254	0.441159	0.334927	0.359027	-0.0858856	0.0716241	-0.0281927	0.00395503	0.385069	0.096246	-0.239163	-0.026441	-0.0387403	0.100849	0.090654	0.206416	0.29213	0.372339	0.373411	0.373737	0.135339	0.345415	0.32316	0.214989	0.352562	0.400901	0.147888	0.321187	0.415758	0.259938
BW @ euth	-0.214856	0.0382254	-0.243477	1	0.92515	0.0463387	-0.409401	-0.0572512	0.140435	0.0568555	-0.181807	-0.197565	-0.16651	-0.197727	-0.141892	-0.178201	0.111157	-0.0738794	-0.0761477	-0.087933	-0.160569	0.0973724	0.236904	0.0541239	0.228618	-0.0253191	-0.379756	-0.0413195	-0.0628703	-0.218781	-0.114843	-0.247939	0.0127009	-0.192352	-0.196327	-0.246982	-0.128274	-0.172412	-0.112042	-0.153269	-0.249598	-0.186567
Peak BW	-0.102057	0.0928251	-0.19494	0.92515	1	0.0154994	-0.112127	-0.0504338	0.0902056	-0.0660783	-0.0830094	-0.08138	-0.0651603	-0.0429674	-0.0701221	-0.0505062	0.0846649	-0.0530501	-0.0538107	-0.0252095	-0.0481734	0.111352	0.153427	-0.0338114	0.137867	0.0267963	-0.327145	-0.078045	0.00144639	-0.080718	0.000890703	-0.0744067	-0.0255084	-0.0382797	-0.0936572	-0.150631	-0.0126294	-0.0486883	0.0290013	-0.0462665	-0.108781	-0.210421
% LU Infl	-0.450427	-0.142954	-0.317324	0.0463387	0.0154994	1	-0.147118	-0.178981	-0.142738	0.090857	-0.285482	-0.254285	-0.126792	-0.381264	-0.361927	-0.430499	-0.063455	-0.0579165	0.0792326	-0.0209037	-0.418856	-0.202331	0.205705	-0.0511942	0.0393853	0.00610743	-0.168117	-0.243749	-0.193566	-0.327395	-0.293933	-0.431797	-0.132957	-0.349369	-0.407266	-0.247111	-0.380107	-0.360739	-0.299098	-0.313248	-0.393951	-0.233775
% WT loss	0.395808	0.185252	0.185061	-0.409401	-0.112127	-0.147118	1	0.00696922	-0.163747	-0.281789	0.30851	0.379383	0.292878	0.448166	0.23884	0.386494	-0.16229	0.141384	0.0228101	0.112338	0.366509	0.00621212	-0.326259	-0.188654	-0.342052	0.0708598	0.19515	-0.0236621	0.258827	0.401716	0.340437	0.489889	-0.0799844	0.447456	0.298329	0.454936	0.33635	0.341676	0.356007	0.285972	0.412809	0.099777
VCAM	0.310027	0.272441	0.0376122	-0.0572512	-0.0504338	-0.178981	0.00696922	1	0.12007	-0.160688	0.204213	0.36101	0.058367	0.272428	0.118935	0.269906	-0.185144	0.0614757	0.00982843	0.00650874	0.325337	-0.0867775	-0.332429	-0.17889	-0.374249	-0.0915702	-0.0899185	-0.279246	0.0969113	0.423221	0.186878	0.336419	-0.122422	0.449405	0.233266	0.363038	0.253394	0.28092	-0.059123	0.203542	0.357103	-0.074557
S100A8	0.150416	0.0876371	0.0782499	0.140435	0.0902056	-0.142738	-0.163747	0.12007	1	0.219767	0.0835049	0.236881	0.153439	0.120365	0.221881	0.21378	-0.00525407	0.0647633	-0.190734	-0.36169	0.168611	-0.0432647	0.0445261	-0.0262081	0.0718417	-0.0629487	-0.140222	-0.0675748	0.35368	0.091151	0.279303	0.115609	0.255184	0.0968533	0.164844	-0.0304177	0.192815	0.222192	0.161682	0.11212	0.138989	0.0938968
ESM1	-0.284875	-0.167116	-0.142744	0.0568555	-0.0660783	0.090857	-0.281789	-0.160688	0.219767	1	-0.207434	-0.387131	-0.218405	-0.297674	-0.0956599	-0.352029	0.476432	-0.0657465	-0.019198	-0.0846497	-0.301578	0.197851	0.545425	0.443529	0.622765	-0.0959969	0.0812435	0.291224	-0.107114	-0.237577	-0.300968	-0.366236	0.218495	-0.37368	-0.211054	-0.227514	-0.253617	-0.325236	-0.177294	-0.274368	-0.363531	0.0555482
Eotaxin_CCL11	0.360935	0.0631836	0.320219	-0.181807	-0.0830094	-0.285482	0.30851	0.204213	0.0835049	-0.207434	1	0.572729	0.431152	0.580969	0.406529	0.550479	-0.296143	0.134884	-0.140016	0.150219	0.548185	-0.0221626	-0.574912	-0.227715	-0.359882	0.127972	0.17952	0.0371787	0.345796	0.642348	0.564608	0.560839	-0.000238584	0.610103	0.392439	0.404569	0.514266	0.625652	0.19219	0.520814	0.558089	0.350909
GCSF	0.49775	0.234929	0.28043	-0.197565	-0.08138	-0.254285	0.379383	0.36101	0.236881	-0.387131	0.572729	1	0.574301	0.705115	0.529813	0.719754	-0.390986	0.15495	-0.160601	0.0704822	0.791427	-0.144467	-0.641209	-0.307464	-0.534815	-0.0407022	0.0904558	-0.0993671	0.624047	0.727836	0.760537	0.729585	0.0347197	0.769386	0.668022	0.502462	0.743103	0.75287	0.491526	0.538946	0.750108	0.176621
GMCSF	0.35635	0.0190705	0.322254	-0.16651	-0.0651603	-0.126792	0.292878	0.058367	0.153439	-0.218405	0.431152	0.574301	1	0.664714	0.506287	0.630811	-0.108471	0.161968	-0.122326	-0.0146705	0.585125	0.0110808	-0.310524	-0.243045	-0.245732	0.289808	0.253543	0.108215	0.604374	0.544529	0.657039	0.544194	0.108504	0.574096	0.554326	0.399062	0.649342	0.619887	0.617099	0.420652	0.613036	0.243786
IFNg	0.607515	0.174546	0.441159	-0.197727	-0.0429674	-0.381264	0.448166	0.272428	0.120365	-0.297674	0.580969	0.705115	0.664714	1	0.714734	0.903195	-0.270123	0.219406	-0.278374	0.0764701	0.804037	0.0406306	-0.591217	-0.246682	-0.402106	0.134834	0.198324	0.0411287	0.55856	0.855172	0.830249	0.828724	0.0178037	0.846401	0.684474	0.643104	0.767765	0.806933	0.600692	0.726283	0.902199	0.292131
IL.1a	0.585775	0.261969	0.334927	-0.141892	-0.0701221	-0.361927	0.23884	0.118935	0.221881	-0.0956599	0.406529	0.529813	0.506287	0.714734	1	0.778091	-0.181435	0.0997993	-0.27641	-0.0854329	0.642109	0.0623293	-0.318496	-0.136716	-0.158974	0.0489885	0.0722207	0.194866	0.510525	0.625924	0.769714	0.537234	0.123952	0.656444	0.599002	0.49987	0.662641	0.69065	0.62185	0.540376	0.711345	0.302099
IL.1b	0.608862	0.258828	0.359027	-0.178201	-0.0505062	-0.430499	0.386494	0.269906	0.21378	-0.352029	0.550479	0.719754	0.630811	0.903195	0.778091	1	-0.287075	0.256367	-0.262009	0.0150253	0.803799	0.0839113	-0.566795	-0.243131	-0.424372	0.133408	0.17568	0.131235	0.581898	0.801002	0.834622	0.811722	0.048652	0.822365	0.685909	0.633318	0.778309	0.807634	0.643067	0.677665	0.887369	0.35755
IL.2	-0.281053	-0.229548	-0.0858856	0.111157	0.0846649	-0.063455	-0.16229	-0.185144	-0.00525407	0.476432	-0.296143	-0.390986	-0.108471	-0.270123	-0.181435	-0.287075	1	0.0866082	0.234854	0.0833546	-0.172619	0.422031	0.752263	0.755023	0.700791	0.188249	0.253299	0.427151	-0.0772316	-0.264863	-0.258555	-0.27729	0.425276	-0.317246	-0.106284	-0.0918408	-0.19674	-0.322354	-0.0970939	-0.268671	-0.331671	0.250468
IL.3	0.159203	0.0829542	0.0716241	-0.0738794	-0.0530501	-0.0579165	0.141384	0.0614757	0.0647633	-0.0657465	0.134884	0.15495	0.161968	0.219406	0.0997993	0.256367	0.0866082	1	0.0228205	0.160198	0.201541	0.268216	-0.163679	0.238121	-0.188018	0.356892	0.261828	0.224356	-0.0582814	0.187767	0.233599	0.266933	0.15149	0.19873	0.233244	0.332075	0.148361	0.244953	0.0607682	0.236895	0.238677	0.288594
IL.4	-0.135699	-0.108733	-0.0281927	-0.0761477	-0.0538107	0.0792326	0.0228101	0.00982843	-0.190734	-0.019198	-0.140016	-0.160601	-0.122326	-0.278374	-0.27641	-0.262009	0.234854	0.0228205	1	0.253862	-0.249006	0.19855	0.215494	0.215444	0.145264	0.128779	0.273175	0.149785	-0.0925793	-0.203947	-0.253545	-0.158768	0.134686	-0.168689	-0.0638688	-0.0271265	-0.0987931	-0.17764	-0.0707146	-0.249093	-0.270777	0.0199672
IL.5	0.0359864	0.0176001	0.00395503	-0.087933	-0.0252095	-0.0209037	0.112338	0.00650874	-0.36169	-0.0846497	0.150219	0.0704822	-0.0146705	0.0764701	-0.0854329	0.0150253	0.0833546	0.160198	0.253862	1	0.0873421	0.160506	-0.108818	0.100199	-0.148974	0.253102	0.205517	0.292706	-0.0882489	0.112287	-0.0339256	0.209761	0.0323027	0.0800422	0.101207	0.194906	0.0674808	0.0628027	-0.0373913	0.143893	0.0426238	0.193369
IL.6	0.577003	0.195288	0.385069	-0.160569	-0.0481734	-0.418856	0.366509	0.325337	0.168611	-0.301578	0.548185	0.791427	0.585125	0.804037	0.642109	0.803799	-0.172619	0.201541	-0.249006	0.0873421	1	0.0188659	-0.48649	-0.129687	-0.349793	0.0502335	0.149834	0.0956702	0.688617	0.781853	0.822602	0.845561	0.13027	0.823655	0.717904	0.574458	0.790538	0.798387	0.560021	0.611302	0.863575	0.365283
IL.7	-0.011862	-0.11835	0.096246	0.0973724	0.111352	-0.202331	0.00621212	-0.0867775	-0.0432647	0.197851	-0.0221626	-0.144467	0.0110808	0.0406306	0.0623293	0.0839113	0.422031	0.268216	0.19855	0.160506	0.0188659	1	0.261428	0.438328	0.353769	0.202891	0.138306	0.720908	-0.0302431	0.00394672	-0.00434333	0.0467357	0.294484	0.0261922	0.0264301	0.0166341	-0.0285845	-0.0517393	0.0605424	0.0230671	-0.02744	0.265645
IL.9	-0.466732	-0.264428	-0.239163	0.236904	0.153427	0.205705	-0.326259	-0.332429	0.0445261	0.545425	-0.574912	-0.641209	-0.310524	-0.591217	-0.318496	-0.566795	0.752263	-0.163679	0.215494	-0.108818	-0.48649	0.261428	1	0.564161	0.847266	0.0713658	-0.036265	0.215146	-0.190576	-0.593441	-0.518906	-0.609281	0.304786	-0.628246	-0.394887	-0.425799	-0.486451	-0.576812	-0.179162	-0.485876	-0.601837	0.0098063
IL.10	-0.187425	-0.163746	-0.026441	0.0541239	-0.0338114	-0.0511942	-0.188654	-0.17889	-0.0262081	0.443529	-0.227715	-0.307464	-0.243045	-0.246682	-0.136716	-0.243131	0.755023	0.238121	0.215444	0.100199	-0.129687	0.438328	0.564161	1	0.58968	0.195048	0.192855	0.464355	-0.0592511	-0.246163	-0.164639	-0.227114	0.468827	-0.261269	-0.0695478	-0.0246601	-0.177024	-0.252133	-0.156969	-0.219276	-0.251568	0.285688
IL.12p40	-0.408734	-0.372496	-0.0387403	0.228618	0.137867	0.0393853	-0.342052	-0.374249	0.0718417	0.622765	-0.359882	-0.534815	-0.245732	-0.402106	-0.158974	-0.424372	0.700791	-0.188018	0.145264	-0.148974	-0.349793	0.353769	0.847266	0.58968	1	0.0191844	-0.00551543	0.345373	-0.0954673	-0.418133	-0.370163	-0.491579	0.461911	-0.49522	-0.299871	-0.380756	-0.342347	-0.453436	-0.152667	-0.331237	-0.467372	0.112375
IL.12p70	0.106835	-0.0158627	0.100849	-0.0253191	0.0267963	0.00610743	0.0708598	-0.0915702	-0.0629487	-0.0959969	0.127972	-0.0407022	0.289808	0.134834	0.0489885	0.133408	0.188249	0.356892	0.128779	0.253102	0.0502335	0.202891	0.0713658	0.195048	0.0191844	1	0.308228	0.260317	0.0242366	0.116063	0.0849317	0.130797	0.176792	0.120474	0.0991443	0.0772916	0.0587505	0.118692	0.173345	0.0394175	0.054397	0.0909071
IL.13	0.158579	0.0667877	0.090654	-0.379756	-0.327145	-0.168117	0.19515	-0.0899185	-0.140222	0.0812435	0.17952	0.0904558	0.253543	0.198324	0.0722207	0.17568	0.253299	0.261828	0.273175	0.205517	0.149834	0.138306	-0.036265	0.192855	-0.00551543	0.308228	1	0.280622	0.0829848	0.158737	0.143017	0.228572	0.151637	0.164443	0.236006	0.253543	0.203387	0.169965	0.261155	0.171067	0.171772	0.371129
IL.15	0.0333098	-0.174805	0.206416	-0.0413195	-0.078045	-0.243749	-0.0236621	-0.279246	-0.0675748	0.291224	0.0371787	-0.0993671	0.108215	0.0411287	0.194866	0.131235	0.427151	0.224356	0.149785	0.292706	0.0956702	0.720908	0.215146	0.464355	0.345373	0.260317	0.280622	1	0.108617	-0.0129553	0.0511913	0.0727271	0.370757	-0.0269442	0.0985593	0.0306231	0.0927279	0.0297654	0.130844	0.0131618	-0.0228179	0.437064
IL.17	0.405948	0.116078	0.29213	-0.0628703	0.00144639	-0.193566	0.258827	0.0969113	0.35368	-0.107114	0.345796	0.624047	0.604374	0.55856	0.510525	0.581898	-0.0772316	-0.0582814	-0.0925793	-0.0882489	0.688617	-0.0302431	-0.190576	-0.0592511	-0.0954673	0.0242366	0.0829848	0.108617	1	0.519444	0.655008	0.542828	0.254905	0.530178	0.481822	0.326246	0.650362	0.600814	0.591096	0.353028	0.612145	0.196074
IP.10_CXCL10	0.598157	0.228532	0.372339	-0.218781	-0.080718	-0.327395	0.401716	0.423221	0.091151	-0.237577	0.642348	0.727836	0.544529	0.855172	0.625924	0.801002	-0.264863	0.187767	-0.203947	0.112287	0.781853	0.00394672	-0.593441	-0.246163	-0.418133	0.116063	0.158737	-0.0129553	0.519444	1	0.736508	0.801349	0.039091	0.857843	0.645223	0.723111	0.723767	0.758602	0.46965	0.659129	0.832068	0.300581
KC_CXCL1	0.637137	0.293868	0.373411	-0.114843	0.000890703	-0.293933	0.340437	0.186878	0.279303	-0.300968	0.564608	0.760537	0.657039	0.830249	0.769714	0.834622	-0.258555	0.233599	-0.253545	-0.0339256	0.822602	-0.00434333	-0.518906	-0.164639	-0.370163	0.0849317	0.143017	0.0511913	0.655008	0.736508	1	0.7576	0.140156	0.817239	0.737025	0.598152	0.832007	0.863165	0.659735	0.673506	0.86113	0.362988
LIF	0.660937	0.28767	0.373737	-0.247939	-0.0744067	-0.431797	0.489889	0.336419	0.115609	-0.366236	0.560839	0.729585	0.544194	0.828724	0.537234	0.811722	-0.27729	0.266933	-0.158768	0.209761	0.845561	0.0467357	-0.609281	-0.227114	-0.491579	0.130797	0.228572	0.0727271	0.542828	0.801349	0.7576	1	0.0417165	0.810974	0.681528	0.657454	0.787001	0.81572	0.546732	0.660321	0.871261	0.348926
LIX_CXCL5	0.0842254	-0.0312685	0.135339	0.0127009	-0.0255084	-0.132957	-0.0799844	-0.122422	0.255184	0.218495	-0.000238584	0.0347197	0.108504	0.0178037	0.123952	0.048652	0.425276	0.15149	0.134686	0.0323027	0.13027	0.294484	0.304786	0.468827	0.461911	0.176792	0.151637	0.370757	0.254905	0.039091	0.140156	0.0417165	1	0.0134432	0.166105	0.0459073	0.223183	0.141264	0.191125	-0.0270518	0.0606255	0.439182
MCP.1	0.677317	0.322501	0.345415	-0.192352	-0.0382797	-0.349369	0.447456	0.449405	0.0968533	-0.37368	0.610103	0.769386	0.574096	0.846401	0.656444	0.822365	-0.317246	0.19873	-0.168689	0.0800422	0.823655	0.0261922	-0.628246	-0.261269	-0.49522	0.120474	0.164443	-0.0269442	0.530178	0.857843	0.817239	0.810974	0.0134432	1	0.683972	0.669088	0.774892	0.805231	0.522563	0.69561	0.863886	0.276495
M.CSF	0.496143	0.212643	0.32316	-0.196327	-0.0936572	-0.407266	0.298329	0.233266	0.164844	-0.211054	0.392439	0.668022	0.554326	0.684474	0.599002	0.685909	-0.106284	0.233244	-0.0638688	0.101207	0.717904	0.0264301	-0.394887	-0.0695478	-0.299871	0.0991443	0.236006	0.0985593	0.481822	0.645223	0.737025	0.681528	0.166105	0.683972	1	0.556339	0.766517	0.685162	0.573542	0.433575	0.761256	0.335745
MIG_CXCL9	0.602804	0.388263	0.214989	-0.246982	-0.150631	-0.247111	0.454936	0.363038	-0.0304177	-0.227514	0.404569	0.502462	0.399062	0.643104	0.49987	0.633318	-0.0918408	0.332075	-0.0271265	0.194906	0.574458	0.0166341	-0.425799	-0.0246601	-0.380756	0.0772916	0.253543	0.0306231	0.326246	0.723111	0.598152	0.657454	0.0459073	0.669088	0.556339	1	0.632545	0.617911	0.447744	0.571514	0.693892	0.484044
MIP.1a	0.623291	0.298687	0.352562	-0.128274	-0.0126294	-0.380107	0.33635	0.253394	0.192815	-0.253617	0.514266	0.743103	0.649342	0.767765	0.662641	0.778309	-0.19674	0.148361	-0.0987931	0.0674808	0.790538	-0.0285845	-0.486451	-0.177024	-0.342347	0.0587505	0.203387	0.0927279	0.650362	0.723767	0.832007	0.787001	0.223183	0.774892	0.766517	0.632545	1	0.875102	0.709541	0.632211	0.844354	0.447231
MIP.1B	0.72876	0.3514	0.400901	-0.172412	-0.0486883	-0.360739	0.341676	0.28092	0.222192	-0.325236	0.625652	0.75287	0.619887	0.806933	0.69065	0.807634	-0.322354	0.244953	-0.17764	0.0628027	0.798387	-0.0517393	-0.576812	-0.252133	-0.453436	0.118692	0.169965	0.0297654	0.600814	0.758602	0.863165	0.81572	0.141264	0.805231	0.685162	0.617911	0.875102	1	0.653409	0.721965	0.874627	0.433626
MIP.2	0.459891	0.331225	0.147888	-0.112042	0.0290013	-0.299098	0.356007	-0.059123	0.161682	-0.177294	0.19219	0.491526	0.617099	0.600692	0.62185	0.643067	-0.0970939	0.0607682	-0.0707146	-0.0373913	0.560021	0.0605424	-0.179162	-0.156969	-0.152667	0.173345	0.261155	0.130844	0.591096	0.46965	0.659735	0.546732	0.191125	0.522563	0.573542	0.447744	0.709541	0.653409	1	0.489633	0.631003	0.303159
RANTES_CCL5	0.547357	0.237591	0.321187	-0.153269	-0.0462665	-0.313248	0.285972	0.203542	0.11212	-0.274368	0.520814	0.538946	0.420652	0.726283	0.540376	0.677665	-0.268671	0.236895	-0.249093	0.143893	0.611302	0.0230671	-0.485876	-0.219276	-0.331237	0.0394175	0.171067	0.0131618	0.353028	0.659129	0.673506	0.660321	-0.0270518	0.69561	0.433575	0.571514	0.632211	0.721965	0.489633	1	0.718368	0.390812
TNFa	0.707282	0.307544	0.415758	-0.249598	-0.108781	-0.393951	0.412809	0.357103	0.138989	-0.363531	0.558089	0.750108	0.613036	0.902199	0.711345	0.887369	-0.331671	0.238677	-0.270777	0.0426238	0.863575	-0.02744	-0.601837	-0.251568	-0.467372	0.054397	0.171772	-0.0228179	0.612145	0.832068	0.86113	0.871261	0.0606255	0.863886	0.761256	0.693892	0.844354	0.874627	0.631003	0.718368	1	0.327795
VEGF	0.299281	0.0534821	0.259938	-0.186567	-0.210421	-0.233775	0.099777	-0.074557	0.0938968	0.0555482	0.350909	0.176621	0.243786	0.292131	0.302099	0.35755	0.250468	0.288594	0.0199672	0.193369	0.365283	0.265645	0.0098063	0.285688	0.112375	0.0909071	0.371129	0.437064	0.196074	0.300581	0.362988	0.348926	0.439182	0.276495	0.335745	0.484044	0.447231	0.433626	0.303159	0.390812	0.327795	1

## Sheet: corrmatrix-p
Supplemental Table 2: Correlation Matrix, Pearson p-values
	Lung.CFU	SPL.CFU	LS.CFU.Ratio	BW.euth	Peak.BW	LU.Infl	WT.loss	VCAM	S100A8	ESM1	Eotaxin_CCL11	GCSF	GMCSF	IFNg	IL.1a	IL.1b	IL.2	IL.3	IL.4	IL.5	IL.6	IL.7	IL.9	IL.10	IL.12p40	IL.12p70	IL.13	IL.15	IL.17	IP.10_CXCL10	KC_CXCL1	LIF	LIX_CXCL5	MCP.1	M.CSF	MIG_CXCL9	MIP.1a	MIP.1B	MIP.2	RANTES_CCL5	TNFa	VEGF
Lung CFU	NA	8.47595e-07	1.11449e-05	0.0511052	0.358575	1.93086e-05	0.000212424	0.00434064	0.174684	0.00904635	0.000801828	1.68747e-06	0.000944598	1.13074e-09	5.98387e-09	1.01567e-09	0.0100592	0.150548	0.221256	0.746707	1.13272e-08	0.915239	8.68278e-06	0.0897538	0.000124921	0.336399	0.152174	0.76498	0.000140322	2.35222e-09	9.43603e-11	1.04796e-11	0.449026	2.0508e-12	1.84425e-06	1.63986e-09	3.11229e-10	5.77316e-15	1.22026e-05	8.5727e-08	7.77156e-14	0.00598637
SPL CFU	8.47595e-07	NA	1.54656e-06	0.731528	0.403912	0.197311	0.0936063	0.0127118	0.430801	0.13103	0.570397	0.0325276	0.864128	0.114516	0.0167386	0.0181429	0.03684	0.455925	0.327834	0.874516	0.0768512	0.286597	0.0157058	0.139093	0.000524699	0.886817	0.548568	0.11397	0.296015	0.0377058	0.00700779	0.00836319	0.779003	0.00294474	0.0536038	0.000286744	0.00609166	0.00112439	0.00222318	0.0305567	0.00468019	0.631085
LS CFU Ratio	1.11449e-05	1.54656e-06	NA	0.0265528	0.0773893	0.00346607	0.0939499	0.735675	0.481957	0.197974	0.00316519	0.0102334	0.00296796	2.98727e-05	0.00196834	0.000858674	0.440105	0.519927	0.800266	0.971692	0.000324888	0.386733	0.0294399	0.812442	0.728051	0.364321	0.415042	0.061174	0.00736667	0.000527772	0.00050703	0.000500876	0.222495	0.00138286	0.00288367	0.0509591	0.0010796	0.000172777	0.182124	0.00306998	9.27595e-05	0.0176354
BW @ euth	0.0511052	0.731528	0.0265528	NA	0	0.67742	0.000121474	0.607185	0.205403	0.609676	0.0999779	0.0734063	0.132455	0.0731662	0.200695	0.107006	0.317098	0.506835	0.493841	0.429241	0.147032	0.381174	0.0310552	0.626988	0.037632	0.820264	0.000398771	0.710721	0.572313	0.046911	0.301218	0.0238223	0.909269	0.0814833	0.0752644	0.0243863	0.247808	0.119086	0.313238	0.166553	0.0228698	0.0912598
Peak BW	0.358575	0.403912	0.0773893	0	NA	0.889392	0.312868	0.650697	0.417364	0.552832	0.455624	0.464548	0.558374	0.699724	0.52874	0.650229	0.446655	0.63385	0.628986	0.821028	0.665395	0.316248	0.166114	0.761545	0.213894	0.809968	0.00253806	0.483108	0.989646	0.468201	0.993624	0.503799	0.818942	0.731161	0.399692	0.17406	0.909778	0.662036	0.794661	0.677895	0.32762	0.0562112
% LU Infl	1.93086e-05	0.197311	0.00346607	0.67742	0.889392	NA	0.184436	0.105454	0.197996	0.413994	0.00889379	0.0203525	0.253358	0.000376372	0.000773657	4.85917e-05	0.568739	0.603009	0.476454	0.851211	8.11735e-05	0.0665956	0.0620913	0.645782	0.723704	0.956299	0.128705	0.026379	0.0795428	0.00251771	0.00699459	4.58368e-05	0.230816	0.00120672	0.000132829	0.0243099	0.000393449	0.000807517	0.00601861	0.0039329	0.000228855	0.0334151
% WT loss	0.000212424	0.0936063	0.0939499	0.000121474	0.312868	0.184436	NA	0.95014	0.13909	0.00985671	0.00454544	0.000404483	0.00721036	2.15027e-05	0.029667	0.000307328	0.14269	0.202326	0.837818	0.311955	0.000654854	0.955551	0.00261157	0.0876307	0.00155066	0.524402	0.077064	0.831848	0.0181435	0.000167104	0.0016376	2.59508e-06	0.472268	2.22379e-05	0.00615588	1.55428e-05	0.00187764	0.00157053	0.000956148	0.00877247	0.000105191	0.369469
VCAM	0.00434064	0.0127118	0.735675	0.607185	0.650697	0.105454	0.95014	NA	0.279599	0.146728	0.0640513	0.000799666	0.600187	0.0127163	0.284203	0.0136003	0.0938004	0.58088	0.929729	0.953431	0.00269003	0.435353	0.00213725	0.105634	0.00049133	0.410324	0.418854	0.0105718	0.383444	6.71161e-05	0.0907122	0.00187332	0.270219	2.02725e-05	0.0338127	0.000743175	0.0208121	0.0100962	0.595466	0.0649501	0.000919667	0.502935
S100A8	0.174684	0.430801	0.481957	0.205403	0.417364	0.197996	0.13909	0.279599	NA	0.045903	0.452929	0.031072	0.166078	0.278413	0.0438017	0.0523079	0.962401	0.560779	0.0841304	0.000780299	0.12757	0.697746	0.689379	0.814064	0.518656	0.571833	0.206097	0.543855	0.00103805	0.412479	0.0105552	0.297982	0.0198979	0.38373	0.136427	0.784869	0.0807386	0.0435001	0.144212	0.312901	0.210155	0.398483
ESM1	0.00904635	0.13103	0.197974	0.609676	0.552832	0.413994	0.00985671	0.146728	0.045903	NA	0.0598803	0.00029977	0.0472994	0.0062748	0.389645	0.00109992	5.2918e-06	0.554832	0.863229	0.446737	0.00559435	0.0729821	9.71613e-08	2.67509e-05	3.25292e-10	0.387969	0.465301	0.0075602	0.335132	0.0305665	0.00569604	0.000661429	0.0472066	0.000501945	0.0554583	0.0385903	0.0206959	0.00269874	0.108833	0.0120707	0.000729996	0.617935
Eotaxin_CCL11	0.000801828	0.570397	0.00316519	0.0999779	0.455624	0.00889379	0.00454544	0.0640513	0.452929	0.0598803	NA	1.53545e-08	4.71866e-05	8.50779e-09	0.000136971	6.99124e-08	0.00656113	0.224068	0.206773	0.175255	8.12292e-08	0.842362	1.31525e-08	0.0384143	0.000832772	0.248931	0.104392	0.738612	0.00136496	5.92824e-11	2.70479e-08	3.49979e-08	0.998292	9.19554e-10	0.000243093	0.00014858	6.59124e-07	2.54985e-10	0.0817455	4.47792e-07	4.21516e-08	0.00114379
GCSF	1.68747e-06	0.0325276	0.0102334	0.0734063	0.464548	0.0203525	0.000404483	0.000799666	0.031072	0.00029977	1.53545e-08	NA	1.37359e-08	9.99201e-14	2.59727e-07	1.77636e-14	0.00025754	0.161899	0.146951	0.526621	0	0.192559	6.56684e-11	0.00469159	1.90563e-07	0.714856	0.416068	0.371449	2.92028e-10	6.43929e-15	0	5.10703e-15	0.755338	0	5.2407e-12	1.29694e-06	8.88178e-16	2.22045e-16	2.37477e-06	1.47001e-07	4.44089e-16	0.110204
GMCSF	0.000944598	0.864128	0.00296796	0.132455	0.558374	0.253358	0.00721036	0.600187	0.166078	0.0472994	4.71866e-05	1.37359e-08	NA	7.25953e-12	1.04442e-06	1.63979e-10	0.329007	0.143496	0.270599	0.895273	6.27773e-09	0.920802	0.0042754	0.0268302	0.0251414	0.0078717	0.0207344	0.330158	1.4497e-09	1.02941e-07	1.52236e-11	1.05187e-07	0.32886	1.39378e-08	5.42189e-08	0.000186229	3.13221e-11	4.13648e-10	5.20818e-10	7.50867e-05	7.25762e-10	0.0263554
IFNg	1.13074e-09	0.114516	2.98727e-05	0.0731662	0.699724	0.000376372	2.15027e-05	0.0127163	0.278413	0.0062748	8.50779e-09	9.99201e-14	7.25953e-12	NA	3.24185e-14	0	0.0135223	0.0462694	0.0108273	0.492009	0	0.715336	3.98904e-09	0.0245662	0.000164455	0.224242	0.0722853	0.711998	4.08336e-08	0	0	0	0.873076	0	9.72777e-13	5.53761e-11	0	0	1.93339e-09	7.99361e-15	0	0.00736657
IL.1a	5.98387e-09	0.0167386	0.00196834	0.200695	0.52874	0.000773657	0.029667	0.284203	0.0438017	0.389645	0.000136971	2.59727e-07	1.04442e-06	3.24185e-14	NA	0	0.100686	0.369362	0.011422	0.442527	6.05724e-11	0.575629	0.00334126	0.217783	0.151143	0.66008	0.516447	0.0775047	8.19077e-07	2.49173e-10	0	1.63768e-07	0.264232	1.6108e-11	2.20384e-09	1.49971e-06	8.88578e-12	5.02265e-13	3.51201e-10	1.34266e-07	4.84057e-14	0.00550863
IL.1b	1.01567e-09	0.0181429	0.000858674	0.107006	0.650229	4.85917e-05	0.000307328	0.0136003	0.0523079	0.00109992	6.99124e-08	1.77636e-14	1.63979e-10	0	0	NA	0.00850463	0.019313	0.0167215	0.892755	0	0.450725	2.32572e-08	0.0267746	6.38035e-05	0.229226	0.112143	0.236969	7.95201e-09	0	0	0	0.662273	0	8.35332e-13	1.31925e-10	0	0	5.55591e-11	1.97886e-12	0	0.000905174
IL.2	0.0100592	0.03684	0.440105	0.317098	0.446655	0.568739	0.14269	0.0938004	0.962401	5.2918e-06	0.00656113	0.00025754	0.329007	0.0135223	0.100686	0.00850463	NA	0.436253	0.0325852	0.453746	0.118636	7.07062e-05	2.22045e-16	0	1.63647e-13	0.0883258	0.0208613	5.64258e-05	0.487695	0.0155289	0.0182698	0.011152	6.13127e-05	0.00347448	0.338911	0.408936	0.0746399	0.00295855	0.382544	0.0140521	0.00219096	0.0223833
IL.3	0.150548	0.455925	0.519927	0.506835	0.63385	0.603009	0.202326	0.58088	0.560779	0.554832	0.224068	0.161899	0.143496	0.0462694	0.369362	0.019313	0.436253	NA	0.837745	0.147981	0.0676875	0.0142219	0.139257	0.0301762	0.0887251	0.000926587	0.0167996	0.0414449	0.600723	0.0891585	0.0335518	0.0147102	0.17159	0.0716916	0.0338303	0.00216219	0.180716	0.0256215	0.585249	0.0310621	0.0297813	0.00814759
IL.4	0.221256	0.327834	0.800266	0.493841	0.628986	0.476454	0.837818	0.929729	0.0841304	0.863229	0.206773	0.146951	0.270599	0.0108273	0.011422	0.0167215	0.0325852	0.837745	NA	0.0205697	0.0232057	0.0719541	0.0504036	0.050458	0.190092	0.245937	0.0124643	0.176521	0.405163	0.064407	0.0207335	0.15168	0.224755	0.127392	0.566215	0.807672	0.374232	0.108133	0.525255	0.0231561	0.0132891	0.857805
IL.5	0.746707	0.874516	0.971692	0.429241	0.821028	0.851211	0.311955	0.953431	0.000780299	0.446737	0.175255	0.526621	0.895273	0.492009	0.442527	0.892755	0.453746	0.147981	0.0205697	NA	0.432361	0.147192	0.327455	0.36744	0.1789	0.0209642	0.0623356	0.00724598	0.427578	0.312175	0.760764	0.0570063	0.77189	0.471947	0.362614	0.0774414	0.544417	0.572727	0.737171	0.194352	0.702012	0.079854
IL.6	1.13272e-08	0.0768512	0.000324888	0.147032	0.665395	8.11735e-05	0.000654854	0.00269003	0.12757	0.00559435	8.12292e-08	0	6.27773e-09	0	6.05724e-11	0	0.118636	0.0676875	0.0232057	0.432361	NA	0.865573	3.1158e-06	0.242594	0.00118909	0.651994	0.176378	0.389594	6.255e-13	0	0	0	0.240465	0	2.22045e-14	1.3584e-08	0	0	3.69944e-08	8.34983e-10	0	0.000684884
IL.7	0.915239	0.286597	0.386733	0.381174	0.316248	0.0665956	0.955551	0.435353	0.697746	0.0729821	0.842362	0.192559	0.920802	0.715336	0.575629	0.450725	7.07062e-05	0.0142219	0.0719541	0.147192	0.865573	NA	0.0169734	3.4046e-05	0.00103479	0.0658302	0.212428	1.53211e-14	0.786075	0.971752	0.968915	0.674811	0.00688413	0.814175	0.812518	0.881352	0.797549	0.642268	0.586647	0.836017	0.805492	0.0152152
IL.9	8.68278e-06	0.0157058	0.0294399	0.0310552	0.166114	0.0620913	0.00261157	0.00213725	0.689379	9.71613e-08	1.31525e-08	6.56684e-11	0.0042754	3.98904e-09	0.00334126	2.32572e-08	2.22045e-16	0.139257	0.0504036	0.327455	3.1158e-06	0.0169734	NA	2.78912e-08	0	0.521438	0.744813	0.0507858	0.0843921	3.3724e-09	5.016e-07	9.82186e-10	0.00508481	2.04427e-10	0.00022043	5.99111e-05	3.12219e-06	1.14836e-08	0.105096	3.21964e-06	1.76844e-09	0.929887
IL.10	0.0897538	0.139093	0.812442	0.626988	0.761545	0.645782	0.0876307	0.105634	0.814064	2.67509e-05	0.0384143	0.00469159	0.0268302	0.0245662	0.217783	0.0267746	0	0.0301762	0.050458	0.36744	0.242594	3.4046e-05	2.78912e-08	NA	4.4763e-09	0.0772215	0.0806741	9.78062e-06	0.594667	0.0248789	0.136921	0.0389426	7.81209e-06	0.0170432	0.532129	0.824866	0.109382	0.0214773	0.156433	0.0464023	0.021781	0.0088427
IL.12p40	0.000124921	0.000524699	0.728051	0.037632	0.213894	0.723704	0.00155066	0.00049133	0.518656	3.25292e-10	0.000832772	1.90563e-07	0.0251414	0.000164455	0.151143	6.38035e-05	1.63647e-13	0.0887251	0.190092	0.1789	0.00118909	0.00103479	0	4.4763e-09	NA	0.863325	0.960532	0.00138485	0.390605	8.37484e-05	0.000572295	2.36792e-06	1.10442e-05	1.94043e-06	0.0058833	0.000383775	0.00153526	1.67115e-05	0.168245	0.00222228	8.40777e-06	0.311792
IL.12p70	0.336399	0.886817	0.364321	0.820264	0.809968	0.956299	0.524402	0.410324	0.571833	0.387969	0.248931	0.714856	0.0078717	0.224242	0.66008	0.229226	0.0883258	0.000926587	0.245937	0.0209642	0.651994	0.0658302	0.521438	0.0772215	0.863325	NA	0.00458432	0.0174652	0.827827	0.296077	0.445219	0.23855	0.109855	0.277974	0.372528	0.487356	0.59779	0.285196	0.117072	0.723487	0.625248	0.413736
IL.13	0.152174	0.548568	0.415042	0.000398771	0.00253806	0.128705	0.077064	0.418854	0.206097	0.465301	0.104392	0.416068	0.0207344	0.0722853	0.516447	0.112143	0.0208613	0.0167996	0.0124643	0.0623356	0.176378	0.212428	0.744813	0.0806741	0.960532	0.00458432	NA	0.0101794	0.455758	0.151761	0.197109	0.0376716	0.171169	0.137395	0.031718	0.0207343	0.0651582	0.124497	0.0170932	0.122036	0.120483	0.000552121
IL.15	0.76498	0.11397	0.061174	0.710721	0.483108	0.026379	0.831848	0.0105718	0.543855	0.0075602	0.738612	0.371449	0.330158	0.711998	0.0775047	0.236969	5.64258e-05	0.0414449	0.176521	0.00724598	0.389594	1.53211e-14	0.0507858	9.78062e-06	0.00138485	0.0174652	0.0101794	NA	0.328353	0.90746	0.645801	0.513503	0.000559822	0.808939	0.375369	0.783452	0.404406	0.789375	0.238382	0.905991	0.837764	3.60811e-05
IL.17	0.000140322	0.296015	0.00736667	0.572313	0.989646	0.0795428	0.0181435	0.383444	0.00103805	0.335132	0.00136496	2.92028e-10	1.4497e-09	4.08336e-08	8.19077e-07	7.95201e-09	0.487695	0.600723	0.405163	0.427578	6.255e-13	0.786075	0.0843921	0.594667	0.390605	0.827827	0.455758	0.328353	NA	4.85851e-07	1.84537e-11	1.14826e-07	0.020038	2.53972e-07	3.99243e-06	0.00261259	2.84994e-11	1.91512e-09	4.02529e-09	0.00106209	7.80109e-10	0.0756478
IP.10_CXCL10	2.35222e-09	0.0377058	0.000527772	0.046911	0.468201	0.00251771	0.000167104	6.71161e-05	0.412479	0.0305665	5.92824e-11	6.43929e-15	1.02941e-07	0	2.49173e-10	0	0.0155289	0.0891585	0.064407	0.312175	0	0.971752	3.3724e-09	0.0248789	8.37484e-05	0.296077	0.151761	0.90746	4.85851e-07	NA	2.22045e-15	0	0.725687	0	4.56952e-11	1.15463e-14	1.06581e-14	0	7.49291e-06	1.247e-11	0	0.00576156
KC_CXCL1	9.43603e-11	0.00700779	0.00050703	0.301218	0.993624	0.00699459	0.0016376	0.0907122	0.0105552	0.00569604	2.70479e-08	0	1.52236e-11	0	0	0	0.0182698	0.0335518	0.0207335	0.760764	0	0.968915	5.016e-07	0.136921	0.000572295	0.445219	0.197109	0.645801	1.84537e-11	2.22045e-15	NA	0	0.206314	0	1.9984e-15	2.35313e-09	0	0	1.17653e-11	3.02558e-12	0	0.000744509
LIF	1.04796e-11	0.00836319	0.000500876	0.0238223	0.503799	4.58368e-05	2.59508e-06	0.00187332	0.297982	0.000661429	3.49979e-08	5.10703e-15	1.05187e-07	0	1.63768e-07	0	0.011152	0.0147102	0.15168	0.0570063	0	0.674811	9.82186e-10	0.0389426	2.36792e-06	0.23855	0.0376716	0.513503	1.14826e-07	0	0	NA	0.708066	0	1.32561e-12	1.46341e-11	0	0	8.92783e-08	1.11204e-11	0	0.00122537
LIX_CXCL5	0.449026	0.779003	0.222495	0.909269	0.818942	0.230816	0.472268	0.270219	0.0198979	0.0472066	0.998292	0.755338	0.32886	0.873076	0.264232	0.662273	6.13127e-05	0.17159	0.224755	0.77189	0.240465	0.00688413	0.00508481	7.81209e-06	1.10442e-05	0.109855	0.171169	0.000559822	0.020038	0.725687	0.206314	0.708066	NA	0.903991	0.133411	0.680259	0.0425485	0.202714	0.0834841	0.808191	0.586132	3.27342e-05
MCP.1	2.0508e-12	0.00294474	0.00138286	0.0814833	0.731161	0.00120672	2.22379e-05	2.02725e-05	0.38373	0.000501945	9.19554e-10	0	1.39378e-08	0	1.6108e-11	0	0.00347448	0.0716916	0.127392	0.471947	0	0.814175	2.04427e-10	0.0170432	1.94043e-06	0.277974	0.137395	0.808939	2.53972e-07	0	0	0	0.903991	NA	1.02562e-12	4.71445e-12	0	0	4.03301e-07	2.91767e-13	0	0.0113957
M.CSF	1.84425e-06	0.0536038	0.00288367	0.0752644	0.399692	0.000132829	0.00615588	0.0338127	0.136427	0.0554583	0.000243093	5.2407e-12	5.42189e-08	9.72777e-13	2.20384e-09	8.35332e-13	0.338911	0.0338303	0.566215	0.362614	2.22045e-14	0.812518	0.00022043	0.532129	0.0058833	0.372528	0.031718	0.375369	3.99243e-06	4.56952e-11	1.9984e-15	1.32561e-12	0.133411	1.02562e-12	NA	4.74054e-08	0	9.04388e-13	1.44965e-08	4.22977e-05	0	0.00191571
MIG_CXCL9	1.63986e-09	0.000286744	0.0509591	0.0243863	0.17406	0.0243099	1.55428e-05	0.000743175	0.784869	0.0385903	0.00014858	1.29694e-06	0.000186229	5.53761e-11	1.49971e-06	1.31925e-10	0.408936	0.00216219	0.807672	0.0774414	1.3584e-08	0.881352	5.99111e-05	0.824866	0.000383775	0.487356	0.0207343	0.783452	0.00261259	1.15463e-14	2.35313e-09	1.46341e-11	0.680259	4.71445e-12	4.74054e-08	NA	1.41106e-10	4.87158e-10	2.19366e-05	1.67285e-08	3.52607e-13	3.54949e-06
MIP.1a	3.11229e-10	0.00609166	0.0010796	0.247808	0.909778	0.000393449	0.00187764	0.0208121	0.0807386	0.0206959	6.59124e-07	8.88178e-16	3.13221e-11	0	8.88578e-12	0	0.0746399	0.180716	0.374232	0.544417	0	0.797549	3.12219e-06	0.109382	0.00153526	0.59779	0.0651582	0.404406	2.84994e-11	1.06581e-14	0	0	0.0425485	0	0	1.41106e-10	NA	0	5.9952e-14	1.45254e-10	0	2.24766e-05
MIP.1B	5.77316e-15	0.00112439	0.000172777	0.119086	0.662036	0.000807517	0.00157053	0.0100962	0.0435001	0.00269874	2.54985e-10	2.22045e-16	4.13648e-10	0	5.02265e-13	0	0.00295855	0.0256215	0.108133	0.572727	0	0.642268	1.14836e-08	0.0214773	1.67115e-05	0.285196	0.124497	0.789375	1.91512e-09	0	0	0	0.202714	0	9.04388e-13	4.87158e-10	0	NA	2.14495e-11	1.33227e-14	0	4.22002e-05
MIP.2	1.22026e-05	0.00222318	0.182124	0.313238	0.794661	0.00601861	0.000956148	0.595466	0.144212	0.108833	0.0817455	2.37477e-06	5.20818e-10	1.93339e-09	3.51201e-10	5.55591e-11	0.382544	0.585249	0.525255	0.737171	3.69944e-08	0.586647	0.105096	0.156433	0.168245	0.117072	0.0170932	0.238382	4.02529e-09	7.49291e-06	1.17653e-11	8.92783e-08	0.0834841	4.03301e-07	1.44965e-08	2.19366e-05	5.9952e-14	2.14495e-11	NA	2.63129e-06	1.61277e-10	0.00533777
RANTES_CCL5	8.5727e-08	0.0305567	0.00306998	0.166553	0.677895	0.0039329	0.00877247	0.0649501	0.312901	0.0120707	4.47792e-07	1.47001e-07	7.50867e-05	7.99361e-15	1.34266e-07	1.97886e-12	0.0140521	0.0310621	0.0231561	0.194352	8.34983e-10	0.836017	3.21964e-06	0.0464023	0.00222228	0.723487	0.122036	0.905991	0.00106209	1.247e-11	3.02558e-12	1.11204e-11	0.808191	2.91767e-13	4.22977e-05	1.67285e-08	1.45254e-10	1.33227e-14	2.63129e-06	NA	2.08722e-14	0.000259321
TNFa	7.77156e-14	0.00468019	9.27595e-05	0.0228698	0.32762	0.000228855	0.000105191	0.000919667	0.210155	0.000729996	4.21516e-08	4.44089e-16	7.25762e-10	0	4.84057e-14	0	0.00219096	0.0297813	0.0132891	0.702012	0	0.805492	1.76844e-09	0.021781	8.40777e-06	0.625248	0.120483	0.837764	7.80109e-10	0	0	0	0.586132	0	0	3.52607e-13	0	0	1.61277e-10	2.08722e-14	NA	0.00248534
VEGF	0.00598637	0.631085	0.0176354	0.0912598	0.0562112	0.0334151	0.369469	0.502935	0.398483	0.617935	0.00114379	0.110204	0.0263554	0.00736657	0.00550863	0.000905174	0.0223833	0.00814759	0.857805	0.079854	0.000684884	0.0152152	0.929887	0.0088427	0.311792	0.413736	0.000552121	3.60811e-05	0.0756478	0.00576156	0.000744509	0.00122537	3.27342e-05	0.0113957	0.00191571	3.54949e-06	2.24766e-05	4.22002e-05	0.00533777	0.000259321	0.00248534	NA
