# Supplementary material for: Multiple genetic loci influence vaccine-induced protection against Mycobacterium tuberculosis in genetically diverse mice
Source: PLoS Pathog. 2024 Mar 7;20(3):e1012069. doi: 10.1371/journal.ppat.1012069 (PMC10950258; doi:10.1371/journal.ppat.1012069)
Supplement: S1 File — (XLSX) [file ppat.1012069.s007.xlsx]

## Sheet: Sheet1
label	file	description	file type
S1	fda_v8_cross_obj_noPheno.rds	qtl2 cross data object	R data object
S2	fda_alleleprobs_v8.Rdata	allele probabilities	R data object
S3	fda_kinship_v8.rds	kinship matrix	R data object
S4	fda_gmap_v8.rds	genetic map (cM)	R data object
S5	fda_pmap_v8.rds	physical map (Mb)	R data object
S6	fda_addcovar_v8.csv	sex covariates	text (comma separated values)
S7	do_debatched_pheno_matrix_v8.csv	clinical trait phenotype matrix	text (comma separated values)
S8	fda_cytokines_do-batch_v8.csv	cytokines phenotype matrix	text (comma separated values)
S9	fda_v8_marker_info.csv	marker information	text (comma separated values)
